# Supplementary material for: Pan-cancer analysis of TMED2: unraveling potential immune characteristics and prognostic value in cancer therapy
Source: Front Immunol. 2025 May 30;16:1578627. doi: 10.3389/fimmu.2025.1578627 (PMC12162309; doi:10.3389/fimmu.2025.1578627)
Supplement: Supplementary file 2 [file DataSheet2.csv]

TMED2
ANKIB1
M6PR
SLC25A13
CDC27
LIG3
RPAP3
IBTK
MBTPS2
ELOVL5
PGM3
AGPS
STRAP
VEZT
SLC39A9
NUP160
HSPA5
TPR
RSF1
FAM120A
MPHOSPH9
TTC17
ZFR
PPP1R12A
CCAR1
MRPS35
MON2
WAPL
APPBP2
BTBD1
ZC3H15
GOLGA5
ARFGEF1
TRAM1
IARS2
ERLEC1
VPS35
SEL1L
LMAN1
FNDC3B
TMEM131
SART3
BAZ2A
TM9SF3
DNAJC10
DYNC1I2
DDX1
RIF1
C5orf22
XPO1
TNPO1
ZMPSTE24
EIF2AK1
ZW10
MTMR2
ERGIC2
DDX18
XRN2
MAPKAPK5
ESF1
GCN1
BRAP
PAPOLA
GOLGA3
OSBPL8
TRPM7
MSH2
ARCN1
HMGXB4
TRIP11
SEC23B
POFUT1
MAGT1
BPNT2
LMBR1
TMEM248
TBL2
FKTN
SEC23IP
TASOR2
TFAM
NUFIP2
DHX40
KPNB1
INTS2
MED13
CPD
GOSR1
CCDC47
LRRC59
GALNT7
OSBP
PPP6R3
UBE4A
PRDM4
SLC11A2
MLEC
METAP2
NAA25
GTF2H3
SPRING1
CAND1
NUP107
CNOT2
KRR1
GOLT1B
SRSF9
SSR3
MOB1A
MRPL19
UNC50
GGCX
SF3B1
GORASP2
CEBPZ
ORC4
ATF2
PCYOX1
PLEKHA3
EDEM3
RO60
RCN2
ATF6
RPN2
IDE
UTP20
ARL1
COIL
COPA
IFT81
ATF1
MORF4L2
TTC21B
STAU1
SSR1
TM9SF2
MED1
PCNX4
RHOT1
CANX
RAP1B
PPAT
CALU
COPB1
CCNT1
PUS7L
NOL11
CAPN7
PSME3
ACLY
IPO8
PPHLN1
CDC73
STT3A
NAA35
CAPRIN1
DNAJC14
TFCP2
GNS
DHX9
LAMC1
MFSD9
C2orf49
SCYL2
PWP1
WASHC4
KDELR2
IREB2
EPRS1
UGGT1
NCBP1
NARS2
RDX
RAB1A
ACTR2
FBXO11
SSB
PPIG
ALG10
SCAF11
SLC15A4
TDG
TMBIM6
SBNO1
DENR
NIPA2
PMM2
C17orf80
CLTC
ESCO1
ACP1
FBXO28
PDIA6
UBXN4
SPOPL
AMMECR1L
TMF1
SLC30A5
TMEM181
ZMYM4
ZNF92
TLK2
MTDH
SURF4
CELF1
HYOU1
ITGB1
SEC24D
UEVLD
TMEM263
TWF1
NBAS
TGOLN2
SLC30A6
ANAPC1
HNRNPU
RANBP2
TBCEL
AZIN1
HSPA13
PDIA4
DPY19L4
CNOT11
ALG8
TAOK1
LARP4
ZNF281
TFB2M
DHX57
STT3B
NIPBL
COG5
ZNF12
INTS8
VIRMA
PRDX3
CEP295
API5
CCT2
COX11
ZNF143
HSP90B1
CDK12
SMG8
ZNF146
DDB1
C2CD3
SEPTIN2
ZNF507
TMED10
SLC30A1
TMEM182
RNF34
BPTF
EIF2AK3
LCLAT1
DAG1
LEMD3
DDX23
SRP72
FBXW8
CKAP5
SUZ12
SPTY2D1
ZNF664
BBS10
PRKRA
MCFD2
YIPF6
ACBD3
SRPRA
GTF2H2C
ASB7
EP400
COPB2
XPOT
AP3M1
ATP6V0A2
PARPBP
P4HB
YTHDF3
AIDA
PPP1CC
TCEA1
TRRAP
ZNF140
PRPF40A
SRGAP1
MRPL42
HELZ
GFPT1
GIGYF2
IPO7
TSN
PARG
RBM12
TUG1
GATC
DDX52
GGNBP2
